# Supplementary material for: A Systematic Review of the Effect of Therapeutic Drug Monitoring on Patient Health Outcomes during Treatment with Carbapenems
Source: Antibiotics (Basel). 2022 Sep 27;11(10):1311. doi: 10.3390/antibiotics11101311 (PMC9598625; doi:10.3390/antibiotics11101311)
Supplement: Supplementary file 1 [file antibiotics-11-01311-s001.zip]

Archive with 1 entries (1 files):
- antibiotics-1931260-supplementary.pdf
